# Supplementary material for: Trends in neonicotinoid pesticide residues in food and water in the United States, 1999–2015
Source: Environ Health. 2019 Jan 11;18:7. doi: 10.1186/s12940-018-0441-7 (PMC6330495; doi:10.1186/s12940-018-0441-7)
Supplement: Supplementary file 2 — LODs by Major Commodity, 1999–2015 (XLSX 134 kb) [file 12940_2018_441_MOESM2_ESM.xlsx]

## Sheet: Sheet1
	Additional File 2. USDA PDP Limits of detection(LOD) by year, commodity and neonicotinoid.
	FRUITS (ppm)							VEGETABLES (ppm)						MEAT (ppm)						GRAIN (ppm)						WATER (ppt)						Dairy (ppm)						Nuts (ppm)
	Year	n	MIN	MAX	MEAN	STD		n	MIN	MAX	MEAN	STD		n	MIN	MAX	MEAN	STD		n	MIN	MAX	MEAN	STD		n	MIN	MAX	MEAN	STD		n	MIN	MAX	MEAN	STD		n	MIN	MAX	MEAN	STD
Acetamiprid	2004	52	0.0006	0.0006	0.0006	0		360	0.0006	0.0006	0.0006	0
	2005	260	0.0006	0.0006	0.0006	0		1268	0.0006	0.0006	0.0006	0		704	0.0069	0.009	0.00795	0.00105075
	2006	1116	0.0006	0.05	0.0124022	0.0209389		2182	0.0006	0.01	0.00133291	0.00219056		1308	0.0069	0.0069	0.0069	0
	2007	1002	0.0006	0.05	0.013701	0.0217218		4281	0.0006	0.014	0.00478711	0.00493244		188	0.0069	0.04	0.0396479	0.00340486														742	0.006	0.006	0.006	0
	2008	2715	0.0006	0.01	0.00458416	0.00436025		5493	0.0006	0.01	0.00426557	0.0039898		1184	0.016	0.06	0.0300608	0.0139613		54	0.001	0.001	0.001	0
	2009	3718	0.001	0.01	0.00360301	0.00347883		5267	0.001	0.023	0.00686881	0.00815622		1053	0.016	0.06	0.0373105	0.0219996		209	0.0015	0.0015	0.0015	0
	2010	4472	0.001	0.01	0.00517218	0.00396798		5576	0.001	0.16	0.00544862	0.0204536		384	0.016	0.016	0.016	0		275	0.0015	0.0015	0.0015	0		606	3	4.5	3.56436	0.727261		371	0.032	0.032	0.032	0
	2011	2769	0.001	0.01	0.00618075	0.00407619		7327	0.001	0.16	0.00913089	0.0302016														606	1.7	7.5	5.04076	2.27247		1114	0.001	0.032	0.0113241	0.0146168
	2012	4236	0.0015	0.01	0.00483428	0.00381104		5407	0.001	0.045	0.00833558	0.0138279														651	1.7	7.5	3.63333	2.73625		792	0.001	0.0032	0.00108889	0.000433465
	2013	3654	0.002	0.01	0.00490558	0.00359241		4844	0.001	0.02	0.00584496	0.00658378		293	0.002	0.002	0.002	0		179	0.0025	0.0025	0.0025	0		114	1.7	7.5	3.02281	2.44436		933	0.001	0.0011	0.00108103	3.92e-05
	2014	4028	0.0015	0.01	0.00487711	0.00373793		4349	0.001	0.02	0.0046521	0.00496914		354	0.002	0.002	0.002	0		1330	0.002	0.025	0.0130921	0.0112677								528	0.001	0.001	0.001	0
	2015	5706	0.0012	0.01	0.00544313	0.00401406		3633	0.001	0.01	0.00229232	0.00266261								533	0.002	0.0025	0.00225328	0.000250213														315	0.025	0.025	0.025	0
Clothianidin	2003																			368	0.003	0.003	0.003	0
	2004																			595	0.003	0.003	0.003	0
	2005	124	0.002	0.01	0.00612903	0.00401414														299	0.003	0.003	0.003	0
	2006	1285	0.002	0.05	0.00719144	0.00686309		2196	0.002	0.014	0.00672131	0.0050348								329	0.01	0.01	0.01	0
	2007	2618	0.002	0.03	0.0112712	0.00902342		3760	0.002	0.018	0.00841144	0.00538387		186	0.02	0.02	0.02	0		462	0.01	0.01	0.01	0								742	0.02	0.02	0.02	0
	2008	3364	0.002	0.031	0.0144673	0.0121628		4198	0.002	0.01	0.00709576	0.00363341		1184	0.01	0.04	0.0165878	0.00774787		693	0.002	0.02	0.0110649	0.00491989
	2009	3184	0.003	0.018	0.00773668	0.00618395		4520	0.003	0.058	0.0185704	0.0200765		1053	0.01	0.04	0.0245299	0.0149998		743	0.003	0.02	0.015218	0.00764885
	2010	3537	0.003	0.018	0.0101555	0.00487443		4649	0.002	0.04	0.0100118	0.0104559		384	0.01	0.01	0.01	0		699	0.003	0.02	0.00976109	0.00832618		378	4.8	4.8	4.8	0
	2011	2568	0.003	0.04	0.0140962	0.0109807		6769	0.002	0.09	0.0145793	0.0169194								154	0.003	0.003	0.003	0		606	4.8	7.5	6.03861	1.34651
	2012	4602	0.003	0.04	0.0157603	0.0132847		5090	0.002	0.09	0.017111	0.0240616														651	4.8	7.5	5.7	1.27377
	2013	3682	0.005	0.035	0.0152268	0.0126837		4828	0.0015	0.06	0.0131693	0.0173142		293	0.01	0.01	0.01	0		179	0.005	0.005	0.005	0		114	4.8	7.5	5.41579	1.13789		933	0.0015	0.012	0.00232444	0.00208639
	2014	4057	0.0025	0.035	0.0147843	0.0120724		4349	0.0015	0.05	0.00747862	0.0110972		354	0.01	0.01	0.01	0		1330	0.0025	0.025	0.0142744	0.0101665								528	0.0015	0.0015	0.0015	0
	2015	5700	0.0012	0.035	0.0110575	0.0094324		3633	0.0015	0.035	0.00722254	0.00964218								533	0.0025	0.005	0.00373358	0.00125107														315	0.025	0.025	0.025	0
Dinotefuran	2005	60	0.0005	0.005	0.00356667	0.00210622
	2006	464	0.0005	0.006	0.00403448	0.00218746		1322	0.001	0.01	0.00392549	0.00282259
	2007	632	0.0045	0.006	0.00574367	0.000565061		3541	0.001	0.01	0.00611452	0.00301563		186	0.03	0.03	0.03	0
	2008	2715	0.003	0.03	0.0146105	0.0123121		4775	0.001	0.02	0.00681487	0.00380469		1184	0.013	0.05	0.0233243	0.0107363		54	0.0045	0.0045	0.0045	0
	2009	2976	0.006	0.01	0.00729194	0.00145647		4138	0.003	0.02	0.0082523	0.005871		1053	0.013	0.05	0.0309202	0.0184997		209	0.006	0.006	0.006	0
	2010	3729	0.003	0.01	0.00759104	0.00212967		5576	0.003	0.16	0.0120651	0.0208319		384	0.013	0.013	0.013	0		275	0.006	0.006	0.006	0
	2011	2769	0.003	0.01	0.00746948	0.00285624		6909	0.003	0.16	0.015343	0.030159																				743	0.006	0.02	0.00630148	0.00203357
	2012	3725	0.003	0.01	0.00742631	0.0027692		4329	0.003	0.1	0.00953223	0.0146242														209	7.5	7.5	7.5	0		792	0.0054	0.0054	0.0054	0
	2013	3018	0.003	0.06	0.0194516	0.0194504		3046	0.003	0.1	0.0214419	0.0302692		113	0.003	0.003	0.003	0		179	0.01	0.01	0.01	0		26	7.5	7.5	7.5	0		933	0.006	0.024	0.00722444	0.00212427
	2014	3351	0.003	0.06	0.0191522	0.0212022		2929	0.006	0.1	0.0257235	0.0269215								1330	0.005	0.04	0.0186617	0.00951288								528	0.006	0.006	0.006	0
	2015	5344	0.0025	0.05	0.0188794	0.0194951		3633	0.003	0.04	0.0140275	0.0136357								533	0.005	0.04	0.0222702	0.0175149														315	0.025	0.025	0.025	0
Flonicamid	2006							132	0.04	0.04	0.04	0
	2007	825	0.006	0.04	0.0190218	0.0144542		1269	0.006	0.04	0.0217344	0.0155416																				742	0.04	0.04	0.04	0
	2008	1869	0.006	0.04	0.0180803	0.0112358		2738	0.001	0.04	0.0176932	0.0115087		74	0.2	0.2	0.2	0		54	0.02	0.02	0.02	0
	2009	2116	0.001	0.018	0.0109045	0.006712		3665	0.001	0.032	0.0140709	0.0114741		510	0.2	0.2	0.2	0		209	0.018	0.018	0.018	0
	2010	3356	0.001	0.018	0.00903844	0.00606237		4279	0.001	0.02	0.00949848	0.00772805								275	0.018	0.018	0.018	0								371	0.1	0.1	0.1	0
	2011	2052	0.001	0.018	0.00685136	0.0047128		6110	0.001	0.02	0.0104272	0.00761235																				1114	0.001	0.1	0.0339704	0.0466795
	2012	3527	0.0051	0.018	0.0103864	0.00543122		4966	0.001	0.1	0.016494	0.0203669
	2013	3654	0.0051	0.03	0.0127633	0.00983005		4466	0.001	0.1	0.0248657	0.0343866		293	0.006	0.006	0.006	0		179	0.03	0.03	0.03	0								933	0.001	0.0036	0.00116677	0.000460465
	2014	4058	0.005	0.03	0.0102811	0.00795902		4349	0.001	0.1	0.0306183	0.0393987		324	0.006	0.006	0.006	0		702	0.03	0.1	0.0384758	0.0228519								528	0.001	0.003	0.00114773	0.000523594
	2015	4998	0.005	0.1	0.0158269	0.0146978		3633	0.001	0.1	0.02339	0.039316								533	0.03	0.1	0.0645403	0.0350299
Imidacloprid	1999																			202	0.008	0.008	0.008	0
	2000	777	0.01	0.01	0.01	0														130	0.008	0.008	0.008	0
	2001	790	0.01	0.01	0.01	0		500	0.01	0.025	0.02107	0.00660245								148	0.015	0.015	0.015	0		100	22.5	22.5	22.5	0
	2002	32	0.009	0.009	0.009	0		499	0.01	0.01	0.01	0								578	0.015	0.015	0.015	0		281	1.5	15	3.95018	5.21255
	2003	257	0.009	0.01	0.0096786	0.000451872		1159	0.0001	0.03	0.0169256	0.0123416								799	0.003	0.015	0.00969837	0.00596295		583	1.5	39	9.72813	9.4786
	2004	3809	0.0001	0.01	0.00840005	0.00335512		2111	0.0001	0.03	0.00892667	0.0124746								581	0.003	0.003	0.003	0		476	1.5	42	21.3939	19.855
	2005	5259	0.0001	0.033	0.0113325	0.00786995		1697	0.0001	0.009	0.00235351	0.00386718		704	0.0015	0.003	0.00225	0.000750533		305	0.003	0.003	0.003	0		461	1.5	42	21.179	20.2639
	2006	3670	0.0001	0.05	0.0105947	0.0109391		3260	0.0001	0.1	0.00975598	0.0219904		1308	0.0015	0.0015	0.0015	0		334	0.006	0.006	0.006	0		732	1.5	42	17.9542	17.0009
	2007	2925	0.0003	0.04	0.0106493	0.0113278		4179	0.0003	0.01	0.00556698	0.00444067		188	0.0015	0.02	0.0198032	0.00190302		457	0.006	0.006	0.006	0		730	1.5	42	18.0548	17.0145		742	0.02	0.02	0.02	0		361	0.01	0.01	0.01	0
	2008	3220	0.0003	0.021	0.0114733	0.00837496		4905	0.0003	0.01	0.00628139	0.00410777		1184	0.01	0.04	0.0165878	0.00774787		752	0.006	0.01	0.0075133	0.00188479		617	1.5	6.2	4.37942	2.29145								186	0.01	0.01	0.01	0
	2009	3718	0.001	0.015	0.00654029	0.00510621		5054	0.001	0.01	0.00525762	0.00349353		1053	0.01	0.04	0.0245299	0.0149998		644	0.006	0.01	0.00870186	0.00187426		611	1.5	6.2	4.37692	2.29204
	2010	4472	0.001	0.015	0.0075021	0.00473366		5575	0.001	0.04	0.00641683	0.00844948		384	0.01	0.01	0.01	0		720	0.003	0.02	0.0112056	0.00749664		808	1.5	6.2	4.96856	2.00558		371	0.02	0.02	0.02	0
	2011	3153	0.001	0.056	0.0124523	0.016632		7327	0.001	0.04	0.00870616	0.00957366								154	0.003	0.003	0.003	0		844	1.5	6.2	4.77488	2.07475		1114	0.001	0.02	0.00732765	0.0089587
	2012	4569	0.003	0.056	0.0114539	0.0133763		6199	0.001	0.04	0.00850505	0.00987813								300	0.002	0.002	0.002	0		651	3.6	6	4.4	1.13224		792	0.001	0.0032	0.00164167	0.0010006
	2013	3682	0.003	0.01	0.0087163	0.00243362		4844	0.001	0.03	0.00928613	0.00926111		323	0.003	0.003	0.003	0		179	0.01	0.01	0.01	0		114	3.6	6	4.14737	1.01146		933	0.0011	0.003	0.00146045	0.000745336
	2014	4058	0.003	0.019	0.00975673	0.00560763		4336	0.001	0.03	0.00701822	0.00662583		354	0.003	0.003	0.003	0		1330	0.005	0.025	0.0164248	0.00826458								528	0.003	0.003	0.003	0
	2015	5706	0.0025	0.025	0.0120718	0.00885029		3633	0.001	0.019	0.00509854	0.00523139								533	0.005	0.005	0.005	0														315	0.025	0.025	0.025	0
Thiacloprid	2005	132	0.0004	0.0004	0.0004	0		348	0.0004	0.0004	0.0004	0
	2006	744	0.0004	0.001	0.00057621	0.000271601		1109	0.0004	0.0015	0.000584941	0.000409806
	2007	630	0.0004	0.001	0.000500952	0.000224633		1261	0.0004	0.0015	0.00104116	0.000542608		186	0.008	0.008	0.008	0
	2008	1461	0.0004	0.001	0.000819302	0.000275352		1828	0.0004	0.01	0.00185099	0.00236823		1184	0.002	0.008	0.0052027	0.00299441		54	0.001	0.001	0.001	0
	2009	3718	0.001	0.015	0.00519957	0.00576006		3540	0.001	0.01	0.00360311	0.0031656		1053	0.002	0.008	0.00490598	0.00299995		209	0.0015	0.0015	0.0015	0
	2010	4281	0.001	0.015	0.00666573	0.00549075		3072	0.001	0.006	0.00166065	0.000830169		384	0.002	0.002	0.002	0		275	0.0015	0.0015	0.0015	0
	2011	2184	0.001	0.01	0.00704739	0.00418124		4154	0.001	0.005	0.00237988	0.00160457																				743	0.001	0.003	0.00112382	0.000482313
	2012	3906	0.001	0.01	0.0054968	0.00378042		2781	0.001	0.005	0.00175782	0.00103719
	2013	3682	0.001	0.01	0.0047094	0.00288294		2483	0.001	0.01	0.00403222	0.00381694		206	0.001	0.001	0.001	0		179	0.0025	0.0025	0.0025	0								933	0.0011	0.0036	0.00150332	0.000793752
	2014	4058	0.001	0.01	0.00443807	0.00303273		2623	0.001	0.01	0.00437362	0.00350642		354	0.001	0.001	0.001	0		617	0.0025	0.0025	0.0025	0								528	0.003	0.003	0.003	0
	2015	4911	0.001	0.01	0.00442415	0.00329138		2879	0.001	0.01	0.00265578	0.00312182								270	0.0025	0.0025	0.0025	0
Thiamethoxam	2003							767	0.0064	0.015	0.00915828	0.00401673								566	0.003	0.003	0.003	0
	2004	513	0.015	0.015	0.015	0		1763	0.0063	0.015	0.0124191	0.00397514								995	0.003	0.003	0.003	0
	2005	711	0.001	0.05	0.0227707	0.0169673		1268	0.015	0.06	0.0263091	0.0185702		352	0.0012	0.0012	0.0012	0		1012	0.001	0.003	0.0024664	0.00088501
	2006	1993	0.001	0.1	0.0264927	0.0301939		3676	0.001	0.1	0.0266736	0.0331945								501	0.001	0.003	0.00215369	0.000989106
	2007	2867	0.001	0.05	0.0164618	0.0173282		5534	0.001	0.1	0.0210342	0.0284091		186	0.02	0.02	0.02	0		154	0.001	0.001	0.001	0								742	0.02	0.02	0.02	0
	2008	3892	0.001	0.04	0.00874229	0.00959269		6040	0.001	0.04	0.00826076	0.00941846		1184	0.02	0.08	0.02375	0.0145298		528	0.001	0.04	0.0106761	0.0168606
	2009	3718	0.0015	0.015	0.00687999	0.00477763		5796	0.0015	0.049	0.0113119	0.0152022		1053	0.02	0.08	0.0490598	0.0299995		743	0.0015	0.04	0.0291703	0.0173224
	2010	4472	0.0015	0.015	0.00756009	0.00454311		5576	0.0015	0.08	0.00917314	0.0195654		384	0.02	0.02	0.02	0		700	0.001	0.04	0.0167407	0.0189491		606	6.1	7.5	6.62673	0.678777
	2011	3153	0.0015	0.02	0.00856645	0.00529969		7324	0.0015	0.08	0.0104095	0.0200422								154	0.001	0.001	0.001	0		606	6.1	7.5	6.74224	0.69819		743	0.0045	0.0045	0.0045	0
	2012	4602	0.0015	0.02	0.00761332	0.00522664		6170	0.0015	0.08	0.0197609	0.0283957														651	6.1	7.5	6.56667	0.660474		792	0.004	0.016	0.00424242	0.00168936
	2013	3682	0.0025	0.025	0.00933178	0.00730804		4844	0.0015	0.06	0.0147336	0.0194972		323	0.003	0.003	0.003	0		179	0.0025	0.0025	0.0025	0		114	6.1	7.5	6.4193	0.590017		933	0.0045	0.018	0.00566142	0.00235296
	2014	4058	0.0025	0.025	0.00854729	0.00786377		4349	0.0025	0.06	0.0109677	0.0130459		354	0.003	0.003	0.003	0		1330	0.0025	0.025	0.0132838	0.0111015								528	0.0045	0.015	0.00489773	0.00200638
	2015	5706	0.0012	0.025	0.00983491	0.0091122		3633	0.003	0.01	0.00504886	0.00177248								533	0.0025	0.005	0.00373358	0.00125107														315	0.025	0.025	0.025	0
	highest Max LOD for Fruit-Acetamiprid	#REF!
	highest Max LOD for veggies-Acetamiprid	#REF!
