# Supplementary material for: Trends in neonicotinoid pesticide residues in food and water in the United States, 1999–2015
Source: Environ Health. 2019 Jan 11;18:7. doi: 10.1186/s12940-018-0441-7 (PMC6330495; doi:10.1186/s12940-018-0441-7)
Supplement: Supplementary file 3 — Summary of Neonicotinoid Concentrations by CommodHybrid Groups, 1999 - 2015 (XLSX 45 kb) [file 12940_2018_441_MOESM3_ESM.xlsx]

## Sheet: Sheet1
	Additional File 3 Summary of Neonicotinoid Concentrations by CommodHybrid Groups, 1999 - 2015
		Proportion of samples with 2 or more neonics detected %	Acetamiprid						Clothianidin						Dinotefuran						Flonicamid						Imidacloprid						Thiacloprid						Thiamethoxam
USDA Commod Code	CommodHybrid		Total Samples N	Detect Freq %	Mean Conc (ppm)	Min Conc (ppm)	Max Conc (ppm)	EPA Tolerance Level (ppm)	Total Samples N	Detect Freq %	Mean Conc (ppm)	Min Conc (ppm)	Max Conc (ppm)	EPA Tolerance Level (ppm)	Total Samples N	Detect Freq %	Mean Conc (ppm)	Min Conc (ppm)	Max Conc (ppm)	EPA Tolerance Level (ppm)	Total Samples N	Detect Freq %	Mean Conc (ppm)	Min Conc (ppm)	Max Conc (ppm)	EPA Tolerance Level (ppm)	Total Samples N	Detect Freq %	Mean Conc (ppm)	Min Conc (ppm)	Max Conc (ppm)	EPA Tolerance Level (ppm)	Total Samples N	Detect Freq %	Mean Conc (ppm)	Min Conc (ppm)	Max Conc (ppm)	EPA Tolerance Level (ppm)	Total Samples N	Detect Freq %	Mean Conc (ppm)	Min Conc (ppm)	Max Conc (ppm)	EPA Tolerance Level (ppm)
AJ AP IA AX AC	Apple	6.96	5193	32.7	0.0175502	0.001	0.38	1	3601	0					3432	0.03	0.011	0.011	0.011	2	4557	0.57	0.0103615	0.0017	0.039	0.2	6861	14.14	0.003	0.0002	0.051	0.5	4565	8.94	0.0076319	0.0007	0.13	0.3	6448	0.26	0.0065588	0.003	0.018	0.2
AS AA	Asparagus	0	318	0					318	0					318	0					318	0					318	0.63	0.0125	0.01	0.015	NT	318	0					318	0
BN	Banana	0	1446	0					2500	0					1446	0					1446	0					2932	0.38	0.0147909	0.0093	0.022	0.5	1446	0					2500	0
AB KB NB ZB	Bean	0	1483	0					1483	0					1483	0					264	0					1483	0					264	0					1483	0
BZ BB	Blueberries	0.87	1975	5.27	0.0311038	0.001	0.19	0.6	1132	0.35	0.005075	0.003	0.0064	0.01	1975	0					923	0					2184	10.71	0.0144073	0.0005	0.44	3.5	1975	0.05	0.01	0.01	0.01	NT	2184	0.64	0.0043929	0.002	0.0075	0.3
CA RS RZ	Berries	0.2	705	5.1	0.115219	0.0031	1.5		789	0					705	0					705	0					1021	0.98	0.0267	0.01	0.089		705	0					789	0.51	0.02735	0.0034	0.06
BR	Broccoli	1.69	2895	1.42	0.0064415	0.001	0.094	1.2	1420	0.63	0.0117778	0.01	0.015	1.9	1475	1.08	0.02725	0.01	0.13	1.4	1420	0.14	0.0645	0.019	0.11	1.5	2895	0.38	0.0056826	0.0005	1.5	3.5	2895	0					2879	1.15	0.0236818	0.0075	0.076	4.5
CB, CO, CS	Corn	0	1246	0					3488	0.03	0.0028	0.0028	0.0028		1246	0					1246	0					2551	0					898	0					2863	0.03	0.0025	0.0025	0.0025
CG	Cabbage	0.07	1485	0.54	0.0098	0.0017	0.048	1.2	1485	0					1418	0.14	0.0115	0.008	0.015	1.4	1485	0.74	0.0083091	0.0017	0.032	1.5	1485	8.55	0.0141764	0.003	0.13	3.5	-	-	-	-	-		1482	1.01	0.00978	0.0067	0.01	4.5
CN	Cantaloupe	3.06	1482	0.47	0.0135714	0.011	0.018	0.5	1482	0					1482	9.65	0.0402098	0.01	0.18	0.5	1482	0					1895	7.97	0.0233444	0.01	0.066	0.5	1482	0					1482	1.82	0.0161852	0.01	0.033	0.2
CR IC	Carrot	0	1420	0					3700	0					-	-	-	-	-		2212	0					2631	0.49	0.0078308	0.005	0.0249	0.4	-	-	-	-	-		3700	0
CF	Cauliflower	0.68	2939	0.48	0.00155	0.001	0.0047	1.2	516	0.19	0.011	0.011	0.011	1.9	1501	0.4	0.0216667	0.01	0.038	1.4	1455	0.69	0.00307	0.002	0.0073	1.5	2939	57.5	0.0039499	0.0002	0.36	3.5	2229	0					2923	0.79	0.0079565	0.0075	0.018	4.5
CE	Celery	10.26	2896	18.4	0.005918	0.001	0.068	3	1631	0.06	0.0025	0.0025	0.0025	3	2896	4.18	0.0353512	0.0075	0.25	5	1649	9.95	0.0242146	0.002	0.16	4	2896	20.86	0.0042127	0.0005	0.071	6	2452	0					2683	6.67	0.0100816	0.002	0.16	4
CH CZ	Cherries	24.66	1195	45.94	0.0344319	0.002	0.26	1.2	1592	0.13	0.003	0.003	0.003	0.02	1195	0					2212	0					1614	26.33	0.0850824	0.015	0.42	3	1195	15.48	0.0301714	0.005	0.12	0.5	1317	16.63	0.027058	0.002	0.23	0.5
CL	Cilantro	1.08	739	0.14	0.0056	0.0056	0.0056	3	-	-	-	-	-		739	0.27	0.0485	0.033	0.064	5	739	0.41	0.0017	0.0017	0.0017	4	739	30.58	0.0190027	0.0017	1.1	3.5	739	0					739	0.68	0.0075	0.0075	0.0075	4
CU	Cucumber	4.45	1866	5.14	0.0098167	0.0017	0.0899	0.5	960	1.46	0.0055	0.005	0.012	0.06	1866	4.45	0.0304446	0.01	0.23	0.5	1866	6.75	0.0382722	0.0017	0.51	1.5	1866	3.75	0.0073043	0.0017	0.0743	0.5	1866	0.05	0.032	0.032	0.032	NT	1866	12.65	0.0191581	0.0025	0.19	0.2
GJ	Grape Juice	0.21	1394	0.22	0.002	0.002	0.002	NT	1452	0					1452	0.28	0.015875	0.0075	0.021	-	893	0					1452	2.13	0.0199677	0.003	0.041	1.5	921	0					1452	0
GF	Grapefruit	0.49	177	0					177	6.21	0.0052545	0.0013	0.018	0.07	177	0					177	0					1639	1.28	0.006681	0.0028	0.012	0.7	90	0					177	3.39	0.0046667	0.0013	0.011	0.4
GR	Grapes	1.66	2197	3.87	0.0797835	0.0014	0.6325	0.35	2197	4.37	0.0711729	0.0032	0.5082	0.6	2197	0.32	0.130257	0.0098	0.35	0.9	583	0					3674	28.88	0.103886	0.0023	2.3	1	1489	0.13	0.00385	0.0011	0.0066	NT	2197	0.59	0.0217923	0.0025	0.078	0.2
GB GC GZ IG	Green beans	0.18	4690	0.49	0.0148957	0.002	0.073	0.6	4901	0.12	0.02005	0.0085	0.054	0.02	4690	0.81	0.0749737	0.011	0.22	0.01	3636	0.03	0.1	0.1	0.1	4	4901	1.06	0.051475	0.005	0.48	4	1532	0					4901	0
GL	Greens, Collard	2.5	679	3.39	0.207639	0.002	1.4	15	465	0.22	0.026	0.026	0.026	1.9	545	2.39	0.189154	0.012	0.56	15	80	0					679	24.89	0.0492781	0.01	0.41	3.5	-	-	-	-	-		545	2.75	0.0134667	0.002	0.033	3
GK	Greens, Kale	4.51	799	8.76	0.196789	0.002	1.6	15	587	0.68	0.005	0.003	0.011	1.9	668	0.9	0.0970833	0.0075	0.45	15	82	3.66	0.033	0.033	0.033	16	799	31.41	0.0531434	0.01	1	3.5	-	-	-	-	-		666	1.5	0.02126	0.002	0.058	3
LT LO	Lettuce	5.7	2954	6.13	0.0233166	0.001	0.27	3	2252	0					1865	0.32	0.0088333	0.004	0.017	5	2252	6.04	0.136427	0.006	1.2	4	3737	45.57	0.0131925	0.0002	0.33	3.5	897	0					3276	3.63	0.0089244	0.003	0.046	4
MA	Mango	0	372	0					372	0					372	0					372	0					372	0.27	0.018	0.018	0.018	1	372	0					372	0
NE	Nectarine	2.43	1802	16.59	0.0402732	0.0025	0.27	1.2	3036	1.02	0.0132258	0.0028	0.0582	0.8	1802	0.06	0.1	0.1	0.1	2	3037	0					2310	2.34	0.0353759	0.0054	0.2296	3	1802	2.28	0.0160293	0.0027	0.055	0.5	3037	0
ON GO	Onion	0	1488	0					744	0					1116	0					1116	0					1488	2.35	0.0075514	0.002	0.01	2.5	1116	0					1488	0.07	0.0025	0.0025	0.0025	0.03
OG OJ	Oranges	0	3301	0.23	0.0059	0.0025	0.012	1	3301	0					3301	0					2023	0					7044	1.22	0.019	0.003	0.12	0.7	2195	0					3301	0
CC CX IH PC	Peach	1.36	2508	17.5	0.0151153	0.002	0.14	1.2	3392	2.51	0.0305059	0.005	0.17	0.8	1154	0					2311	0					3392	5.07	0.0193256	0.002	0.29	3	2311	0.98	0.0376667	0.019	0.085	0.5	3392	0.12	0.01545	0.0048	0.029	0.5
PE CP IP PJ PX	Pear	4.19	2966	24.3	0.0445752	0.0017	0.3	1	2184	3.85	0.028969	0.0167	0.1	1	1481	0					2966	0					4515	5.63	0.031789	0.002	0.2407	0.6	2966	5.84	0.040925	0.0017	0.3385	0.3	2966	0.07	0.025	0.025	0.025	0.2
IE PS SN	Peas	0.1	2260	0.8	0.0581222	0.002	0.25		2041	0					1487	0					1487	0.07	0.002	0.002	0.002		3985	1.78	0.0595437	0.002	0.4		1487	2.56	0.0230184	0.002	0.49		2960	1.05	0.01756	0.002	0.12
HP PP	Pepper	14.19	2410	7.4	0.0213781	0.0011	0.22	0.2	2410	8.51	0.0217488	0.005	0.21	0.8	2410	4.48	0.075937	0.01	0.81	0.7	739	0.68	0.0274	0.017	0.03	3	3211	38.62	0.0190913	0.0002	0.73	1	2043	0.78	0.0226563	0.0025	0.11	NT	3214	17.05	0.02489	0.0025	0.27	0.25
PO PZ	Potato	4.44	3717	0					3717	6.97	0.0067624	0.0025	0.061	0.3	3739	0					1133	0.09	0.002	0.002	0.002	0.2	3739	33.19	0.0079724	0.002	0.1	0.4	1025	0					3739	6.87	0.006	0.002	0.049	0.25
RA	Raisin	0	744	3.23	0.0091875	0.002	0.0751	NT	-	-	-	-	-		216	0					-	-	-	-	-		216	0.46	0.066	0.066	0.066	1.5	-	-	-	-	-		-	-	-	-	-
SC SF SP	Spinach	9.81	3475	4.66	0.121831	0.001	1.6	3	2964	8.3	0.0419825	0.0025	0.38	3	3127	0.64	0.063725	0.0075	0.49	5	1902	13.14	0.536021	0.002	3.8	9	3475	38.73	0.0480123	0.0002	1	3.5	1480	0.07	0.0007	0.0007	0.0007	NT	3300	0.58	0.0291474	0.0025	0.19	4
ST SZ	Strawberry	6.87	2367	21.34	0.0600158	0.001	0.8	0.6	2367	0.59	0.0022643	0.0013	0.0033	0.3	2367	0					1307	18.44	0.108701	0.01	0.6	1.5	3829	6.27	0.0181367	0.0021	0.27	0.5	1841	0.05	0.069	0.069	0.069	NT	2367	10.94	0.0297413	0.0014	0.25	0.3
SS	Summer squash	5.16	1586	1.32	0.0108381	0.002	0.036	0.5	1852	1.51	0.0058786	0.003	0.012	0.06	1852	3.4	0.0652937	0.0075	0.49	0.5	2640	1.29	0.0538235	0.03	0.14	1.5	1852	16.47	0.036259	0.01	0.35	0.5	727	0					2908	10.49	0.0236433	0.002	0.36	0.8
CT, TC, TO, TP	Tomato	7.6	4590	4.68	0.0137421	0.002	0.18	0.2	4589	6.95	0.01	0.0025	0.25	0.2	2077	10.11	0.045	0.01	3	0.7	4589	7.52	0.083	0.002	2.3	0.4	2736	17.51	0.022	0.003	0.42	1	885	0.45	0.01215	0.002	0.027	NT	4561	3.31	0.016	0.003	0.38	0.25
WM	Watermelon	2.04	1131	1.06	0.0025	0.002	0.005	0.5	1624	0.31	0.0152	0.003	0.04	0.06	1371	2.26	0.0233226	0.004	0.15	0.5	1131	0.35	0.0365	0.006	0.1	1.5	1624	11.88	0.0174041	0.003	0.18	0.5	1131	0					1863	8.21	0.0085405	0.002	0.069	0.2
"-" = means no data
NT= no tolerance established
