# Supplementary material for: Trends in neonicotinoid pesticide residues in food and water in the United States, 1999–2015
Source: Environ Health. 2019 Jan 11;18:7. doi: 10.1186/s12940-018-0441-7 (PMC6330495; doi:10.1186/s12940-018-0441-7)
Supplement: Supplementary file 6 — Sensitivity Analysis of Limits of Detection (LOD) for Imidacloprid. (XLSX 11 kb) [file 12940_2018_441_MOESM6_ESM.xlsx]

## Sheet: sensitivity
Additional File 6 Sensitivity Analysis of Limits of Detection (LOD) for Imidacloprid
	Detection frequency of imidacloprid for fruits (%)		Detection frequency of imidacloprid for vegetables (%)
Year	LOD based on the maximum LOD from 2001 to 2015	LOD based on PDP database	LOD based on the maximum LOD from 2001 to 2015	LOD based on PDP database
2000		0.3861
2001	0.2532	1.26582
2002		9.375
2003	0.3891	6.61479	0.1726	16.3072
2004	1.1027	11.1578	0.379	51.3974
2005	0.6845	7.37783	0.5303	69.4755
2006	0.0272	4.19619	0.9202	38.3742
2007	0.5812	7.52137	0.2632	34.3144
2008	0.1242	4.19255	1.6514	25.5657
2009	4.142	17.9666	0.8706	11.852
2010	3.6449	13.9535	0.3229	15.2287
2011	0.0634	6.31145	0.3549	12.3516
2012	0.0438	1.1381	0.2904	10.6307
2013	0.1358	1.49375	0.289	9.82659
2014	2.6861	9.26565	0.2306	5.02768
2015	3.3824	10.9183	0.9909	24.8004
Min	0.0272	1.1381	0.1726	5.02768
Max	4.142	17.9666	1.6514	69.4755
